# Supplementary material for: Exploratory Algorithms to Aid in Risk of Malignancy Prediction for Indeterminate Pulmonary Nodules
Source: Cancers (Basel). 2025 Apr 5;17(7):1231. doi: 10.3390/cancers17071231 (PMC11988104; doi:10.3390/cancers17071231)
Supplement: Supplementary file 1 [file cancers-17-01231-s001.zip]

Archive with 1 entries (1 files):
- cancers-3551548-supplementary.pdf
